# Supplementary material for: Preliminary Effects of Benralizumab in an AML Cell Model with Promyelocytic Features Expressing IL-5R: An Exploratory Proof-of-Concept Study
Source: Biomedicines. 2026 Mar 13;14(3):652. doi: 10.3390/biomedicines14030652 (PMC13023966; doi:10.3390/biomedicines14030652)
Supplement: Supplementary file 1 [file biomedicines-14-00652-s001.zip › Supplementary Table S1.xlsx]

## Sheet: Supplementary TABLE 1
Human AML cells are from: GSE13159 , GSE15434 , GSE61804 , GSE14468 , The Cancer Genome Atlas (TCGA)
Normal	AML with Normal karyotype
t(15;17)	AML with t(15;17)	*** p<0.001
t(8;21)	AML with t(8;21)
Trisomy 8	AML with Trisomy 8	n.s.
del(5q)	AML with del(5q)
t(9;11)	AML with t(9;11)
inv(3)	AML with inv(3)
trisomy 11	AML with trisomy 11
trisomy 13	AML with trisomy 13
t(6;9)	AML with t(6;9)
t(8;16)	AML with t(8;16)
t(1;3)	AML with t(1;3)
t(9;22)	AML with t(9;22)
